# Supplementary material for: Improving drug response prediction by integrating multiple data sources: matrix factorization, kernel and network-based approaches
Source: Brief Bioinform. 2019 Dec 14;22(1):346–59. doi: 10.1093/bib/bbz153 (PMC7820853; doi:10.1093/bib/bbz153)
Supplement: suppl_data_bbz153 [file suppl_data_bbz153.zip]

Archive with 5 entries (5 files):
- biographical_notev1.docx
- bioinfo.cls
- keypoints.docx
- natbib.bst
- unsrt.bst
